# Supplementary material for: High-Dose Spermidine Supplementation Does Not Increase Spermidine Levels in Blood Plasma and Saliva of Healthy Adults: A Randomized Placebo-Controlled Pharmacokinetic and Metabolomic Study
Source: Nutrients. 2023 Apr 12;15(8):1852. doi: 10.3390/nu15081852 (PMC10143675; doi:10.3390/nu15081852)
Supplement: Supplementary file 1 [file nutrients-15-01852-s001.zip]

Archive with 1 entries (1 files):
- nutrients-2279215-supplementary.pdf
